# Supplementary material for: Brief and long maternal separation in C57Bl6J mice: behavioral consequences for the dam and the offspring
Source: Front Behav Neurosci. 2023 Oct 23;17:1269866. doi: 10.3389/fnbeh.2023.1269866 (PMC10626007; doi:10.3389/fnbeh.2023.1269866)
Supplement: Supplementary file 1 [file Data_Sheet_1.xlsx]

## Sheet: Fig 1a
SMS																				Control																				LMS
20.1	20.1	7.16	14.18	7.96	9.26	8.76	10.85	14.44	4.58	1.34	14.28	6.24	8.03	18.01	12.46	8.18	14.15	10.2		5.1	22.38	3.51	1.02	1.11	9.41	5.54	15.56	6.48	13.25	22.23	0	6.25	0.34	11.24	10.13	1.01	10.32	14.33		2.19	9.07	5.55	0.4	1.51	1.09	1.34	16.58	7.11	0.15
17.06	15.2	15.6	3.5	12.8	13.78	10.58	12.16	0	1	8.73	6	10.1	6.57	13.16	20.5	20.09	15.41	0.4		17.28	0.34	5.07	10.49	2.55	14.43	12.54	13.02	0.59	1.54	8.44	10.38	7.1	14.05	1.28	5.31	16.06	7.44	21.19		3.4	0.45	1.59	0.47	0.27	0.32	8.13	3	1.46	3.02
14.73	2.8	5.13	7.1	9.83	17.21	9.63	10.58	4.17	20.06	23.09	23.52	13.51	1.58	22.01	20.56	16.05	16.05	9.39		16.02	3.36	6.15	7.47	10.4	17.43	10.33	10.35	12.22	1.01	5.11	14.02	3.36	0	1.35	16.47	9.12	9.12	0.39		4.01	1.38	2.53	0.52	0.42	0.54	1	1.26	0	1.29
1.11	14.07	21.28	18.35	12.46	10.02	16.19	12.34	0	22.42	18.4	0	15.42	7.13	0.26	0	8.14	0	15.06		7.13	0.52	11.46	11.5	14.42	9.24	9.55	13.5	0	4.59	1.21	0	2.48	1.23	1.36	0	0	0	1.1
1.42	10.12	11.03	11.05	0	15.57	21.06	17.51	16.53	0.08	19.38	0	18.17	11.2	14.58	3.49	22.27	2.5	23.12		4.58	0	1.01	7.08	0	15.02	5.45	19.57	2.28	5.07	4.23	0	12.07	0	12.36	3.4	14.15	15.44	5.12		0	2.16	1.47	6.33	16.42	8.47	0.08	0	3.2	9.02
14.33	24.53	5.21	9.45	8.23	18.27	0.56	1.21	15.52	26.27	22.41	25.5	0	20.34	26.46	29.02	16.55	23.02	0		4.58	11.54	14.35	13.52	0.41	2.46	11.3	0.26	17.17	26.26	25.23	0	0	9.23	0	9.23	0.18	0	0		0	0	3.4	8.11	1.01	8.06	0.08	24.12	8.39	4.43
6.19	17.01	14.56	13.26	15.48	6.51	5.43	16.01	11.13	19.57	8.52	27.1	4.17	8.38	27.17	13.31	24.31	14.42	25.09		1.13	11	5.05	15.3	1.17	5.15	1.35	8.48	10.33	14.26	4.08	26.26	2.16	11.12	28.58	0	25.02	5.44	10.46		7.04	0.52	2.44	10.22	0.33	11.24	0	0.18	14.17	3.43
17.17	21.39	21.28	26.38	22.13	22.53	22.51	0	18.44	22.13	2.19	4.22	2.46	25.51	0	8.22	8.49	0	26.27		1.55	11.46	19.24	16.21	10.13	2.55	10.46	12.35	17.3	10.13	2.23	6.07	6.3	10.05	0	0.3	0.26	0	0		7	0.25	4.05	1.41	0.18	1.13	8.43	3.34	0	0.18
[truncated: 9 more columns]

## Sheet: Fig 1b
SMS (Nursing)																				Control (Nursing)																				LMS (Nursing)
6.41	2.34	7.03	6.29	2.56	4.59	0.21	10.13	0.55	0.26	7.52	5.55	5.55	0.29	13.44	8.51	7.14	9.58	7.14		2.02	10.3	1.37	0.12	0	5.3	2.02	3.22	8.39	20	0	3.49	3.49	0.11	7.11	5.25	0	15.32	0		0	7.04	4.44	0	0	0.34	0	2.16	0	1.56
5.29	6.42	5.28	0.57	1.07	2.25	6.26	6.09	0	0	0	2.23	3.17	3.13	8.39	16.52	14.31	13.03	0		0	0	0	0	0	0	0	0	0	14.54	0	9.41	6.08	9.01	0	4.25	8.36	6.01	20.53		0	0	0	0	0	0	0	0	0	0.34
13.03	0	3.08	6.38	9.25	16.16	7.07	4.12	0	17.59	17.05	19.58	9.19	0	19	12.5	6.18	6.18	4.29		12.16	26.58	10.53	11.5	0	0	0	1.31	9.16	0	2.01	11.21	1.17	0	0	13.21	8.29	8.29	0		0	0	0	0	0	0	0	0	0	0
0	5.12	7.32	6.57	4.4	5.01	14.48	10.16	0	12.59	9.12	0	12.04	2	0	0	6.11	0	12.26		4.22	0	4.5	8.32	11.17	6.06	9.4	12.52	0	4.59	0	0	2.48	0	0.39	0	0	0	0
0	5.04	6.04	6.27	0	11.44	19.43	13.23	13.52	0	15.29	0	17.49	7.37	6.04	1.01	11.22	0.35	21.22		3.1	0	0	1.39	0	14.22	4.05	16.23	0	2.53	3.44	0	10.42	0	7.49	7.39	10.39	13.22	0		0	1.3	1.02	4.31	13.53	5.1	0	3.03	3.49	3.15
6.41	12.11	5.29	9.15	11.27	0.31	12.3	0	14.42	23.53	20.26	20.55	0	19.19	24.35	27.3	4.26	20.33	14.36		4.22	4.22	3.1	12.16	0	1.32	9.07	0	17.17	25.26	2.01	25.23	0	0	9.13	0	8.55	0	2.41		0	0	1.36	6.41	0.45	5.25	0	0	0.37	7.58
0	12	11.21	7.53	12.35	5.53	5.13	5.33	7.18	17.14	6.05	18.31	2.19	7.34	25.49	12.26	24.31	12.1	25.09		0	7.15	2.43	12.48	0.21	1.58	0	13.4	8.03	11.58	1.01	24.16	0	8.31	28.24	0	22.4	3.23	7.47		0.05	0.28	1.16	4.55	0	9.12	0	0	13.13	0
15.37	20.54	20.13	23.23	21.12	21.22	22.12	0	15.5	21.12	0.21	2.32	0	25.41	0	5.45	6.41	0	25.05		1.19	10.57	19.15	16.14	8.05	1.03	9.38	10.47	16.47	8.05	0.18	3.41	4.24	9.09	0	0	0	0	0		6.42	0.25	3.27	0.4	0	0	8.42	0.43	0	0
SMS (Grooming)																				Control (Grooming)																				LMS (Grooming)
2.23	1.08	3.56	1.06	3.38	2.5	3.33	4.23	4.03	1.08	2.38	0.38	0.38	7.24	3.2	3.55	1.04	0.22	1.04		1.07	0.15	1.26	0	0.15	1.25	1.33	1.58	2.48	1.28	0	1.18	1.18	0.2	2.51	2.46	1.01	2.12	1.01		1.11	2.03	0.32	0	0.59	0	0	4.55	0.15	1.15
3.09	4.15	2.07	2.33	3.18	4.1	3.12	6.01	0	1	3.06	3.37	5.29	2.06	4.37	3.58	5.38	2.38	0.4		1.27	0.4	0.22	0.34	0	0.25	0.16	0	1.22	1.03	2.35	0.57	0.3	4.08	1.08	1.06	7.3	1.43	0.26		2.29	0	1.34	0.14	0	0	7.11	2.31	0.56	2.09
1.41	2.48	2	0.3	0.25	0.57	2.31	6.26	4.17	1	3.32	1.59	2.05	1.58	3.01	8.06	9.47	9.49	5.1		0.31	0	0	1.35	1.19	0	0	4.06	3.06	0	1.27	1.27	1.07	0	1.35	3.26	0.43	0.43	0.39		0	0.55	2.14	0	0	0	0.16	0.4	0	0
1.11	1.18	1.32	1	2.32	2.22	0.22	1.48	0	4.56	2.29	0	3.38	4.13	0.26	0	2.03	0	1.24		0.38	0.52	0.35	0.14	0.54	0.36	0.15	0.58	0	0	1.21	0	0	1.23	0.57	0	0	0	1.1
0	4.44	4.06	3.59	0	4.13	1	2.06	3.01	0.08	4.09	0	0.28	3.43	2.13	2.48	3.2	2.15	1.5		0	0	0	4.36	0	0.4	0.29	3.34	2.28	2.14	0.39	0	1.25	0	4.47	0.54	3.36	2.22	5.12		0	0.12	0.3	0.52	2.12	2.31	0.08	1.09	4.5	1.28
1.41	4.29	2.29	1.11	3.38	0.3	5.22	0.46	2.16	2.34	2.15	4.55	0	1.02	1.38	1.32	1.57	2.29	3.52		0.31	1.22	1.07	0	0.13	0	2.23	0.26	0	1	0.45	0	0	0	0.01	0	0.28	0.18	3.4		0	0	0.55	1.2	0.16	0.46	0.08	0	2.43	1.04
4.34	4.07	2.52	4.44	2.38	0.58	0	2.14	2.41	1.36	1.46	7.1	1.08	1.04	1.28	1.05	0	2.32	0		0	3.12	1.16	1.29	0.56	1.59	0.45	1.45	0.51	1.21	3.07	0	2.16	1.17	0.34	0	2.22	2.21	2.59		0.01	0	0	4.25	0.1	0.44	0	0.18	0.37	2.19
1.4	0.45	1.15	3.15	1.01	1.31	0.39	0	2.54	1.01	1.58	1.5	2.46	0.1	0	2.37	2.08	0	1.22		0.36	0.49	0.09	0.07	2.08	1.52	1.08	1.48	0.43	2.08	2.05	2.26	2.06	0.56	0	0.3	0.26	0	0		0.18	0	0.38	1.01	0.18	1.13	0	2.51	0	0.18
[truncated: 9 more columns]

## Sheet: Fig 1c
SMS (Pup retrieval)																				Control (Pup retrieval)																				LMS (Pup retrieval)
0.27	0.27	1.01	1.23	0.35	1.02	0.56	2	1.12	1.31	0.1	3.58									1.26	1.26	2.11	0.24	0.4	0.41	1.03	1.1	1.4	30	30	30									1.26	1.26	2.11	0.24	0.4	0.41	1.03	1.1	1.4	30
1.09	0.44	1.51	2.11	0.56	0.56	2.39	0.52	0.59	0.54	1.21	2.16									1.11	0.45	0.25	0.33	0.27	0.32	1.02	0.29	0.53	0.57	1.25	4.1									1.11	0.45	0.25	0.33	0.27	0.32	1.02	0.29	0.53	0.57
1.18	0.48	1.07	0.41	0.5	0.3	0.55	0.1	1.28	1.38	2.34	1.45									30	0.43	0.39	0.52	0.42	0.54	0.44	1.52	2.12	1.29	1.45	30									30	0.43	0.39	0.52	0.42	0.54	0.44	1.52	2.12	1.29
0.4	0.4	0.28	0.36	0.3	0.35	0.4	0.35	1.2	1.2	0.4
1.42	0.24	0.34	0.39	0.23	0.23	0.23	0.22	0.56	0.25	0.26										30	30	30	0.33	30	1.55	0.29	30	0.39	1.12	30	1.13
0.35	0.24	0.56	0.46	0.35	0.58	0.35	0.1	0.2	0.43	1	1.27									30	30	30	0.55	1.06	0.55	0.29	30	0.22	30	30	30									1.4	1.12	0.51	0.44	1.06	1.25	0.2	0.2	0.35	1.12
1.45	0.54	0.43	0.49	0.35	0.3	0.3	1.01	1.14	1.07	1.01	1.3									30	0.24	1.28	1.02	0.23	1.28	30	30	0.27	1.24	30	1.24									30	0.24	1.28	1.02	0.23	1.28	30	30	0.27	1.24
30	0.2	0.51	0.43	0.43	0.28	1.06	0.31	0.33	0.43	30	0.33									30	1.06	0.34	0.42	0.16	0.21	0.31	0.28	0.39	0.16	0.42	30									30	30	1.22	30	30	1.21	2.25	1.2	0.58	30
SMS (Latency first maternal behavior)																				Control (Latency first maternal behavior)																				LMS (Latency first maternal behavior)
	0.38	0.54	1	0.35	1.02	0.56	0	0.1	0.48	0.32	0	24.05	2.34	1.41	1.18	0.43	6.13	4.08		0.5	0.5	0.34	0.5	0.56	0.56	1.05	0.1	0	0	0	0	0	21.31	16.05	4.05	7.13	3.34	13.29		1.08	1.08	0.47	0.39	1.01	0.52	0.55	0	0	11.19
0.13	0	0	0	0	0	0	0	0	0	0	7.48	0	0.33	16.43	9.09	7.05	13.54	25.18		0.49	0	0	0	0	0	0	0	0	0	0	0	0	0	0	22.38	1.51	17.12	6.21		0	0	0	0.17	0	0	0	0	0	0.19
0	0	0	0	0	0	0	11.03	0.56	0.31	2.24	1.36	6.16	22.24	5.11	6.19	11.44	11.44	17.33		0	3.01	0.35	0	0	0	0	0	0	0	0.38	0	0	30	4.14	13.12	18.48	18.48	4.58		0	0	0	0	0	0	0	1.06	1.41	28.12
0	0	0.2	0	0	0	0	0	0.2	0	0	1.2	1.14	0	2.3		8.48		6		0	0	0.06	0.06	0	0	0	0	0	0	28.39	5.38	5.38	4.52	13.23	30	30	4	4
0.1	0.09	0	0.03	0	0	0	0	0	0	0	1.3	0	0	1.34	3.46	6.44	27.09	2.5		4.58	30	1.14	0.23	0.1	0.1	0.05	0.3	0.1	0	0	0.08	0.08	0	0.31	15.52	13.52	5.19	12.28		30	30	30	0.33	30	1.55	0.29	0	0.39	1.06
0.15	0.36	1.03	0	0	0	0.35	0.1	0.3	0.07	1.2	1.59	30	7.52	2.51	0.57	13.02	3.21	4.2		1.2	0.47	1.03	0.2	0	0	1.31	1.54	0.1	1.06	1.07	1.01	30	25.59	0.18	30	0.37	6.4	2.11		30	30	30	0.55	1.06	0.55	0.29	0.4	0.22	0.37
1.43	0.3	0.04	0.01	0.01	23.07	0.52	0.24	0.55	0.4	1.19	1.55	9.4	7.5	2.4	14.01	5.29	3.11	4.51		0.1	0.1	0.13	0.25	1.14	0.18	0.22	3.15	10.33	0.4	1.07	3.3	23.2	0.45	1	30	4.57	3.25	2.5		16.44	17.26	1.22	0.08	0.05	0.4	30	23.07	0.46	0.26
2.46	0.21	0.08	0.03	0.03	0.05	0.03	0.03	8.22	0.03	0.02	3.13	2.14	3.12	30	2.49	2.49	30	3.32		2.03	0.25	0.03	0.1	0.16	0.48	0.06	0.13	0.03	0.16	4.53	0.05	0.03	10.21	30	8.3	7.45	30	30		2.01	28.33	0.3	7.09	15.05	1.5	2.4	24.54	13.3	15.05
[truncated: 9 more columns]

## Sheet: Fig 2
	SMS									Control									LMS
Week 1	78.76	77.94	56.8	77.29	49.19	80.02	73.01	130.88		42.53	50.16	60.83	54.27	27.69	46.86	38.8	61.14		19.81	6.5	9.4		34.85	20.58	31.79	14.02
Week 2	60.49	48.57	104.56	84.77	92.73	91.47	91.93	71.95		69.31	53.61	56.4	31.33	48.67	80.22	66.92	64.84		33.63	30.39	18.96		16.23	53.49	22.06	19.57
Week 3	71.03	76.13	85.64	30.59	77.16	115.39	112.68	68.49		47.37	65.33	36.45	3.69	50.47	18.64	80.62	10.61		44.7	76.91	29.63		39.07	56.36	33.94	40.88

## Sheet: Fig 3a
	SMS											Control											LMS
Approach	2.05	1.16	1.37	2.07	2.3	1.08	0.57	1.21	1.29	1.18		2.27	0.27	1.47	1.14	0.19	2	0.5	0.24	0.29	1.31		0.47	1.46	0.13	0.55	0.07	0.45	1.01	1.39	1.38	0.26
Avoidence	0	0.2	0.03	0.09	0	0.13	0	0.09	0	0.05		0	0.19	0	0	0.06	1.04	0.2	0.25	0	0		0	0.13	0.36	0	0.16	0.04	2.44	2.42	1.08	2.35
Agression	0	0	0	0	0	0	0	0	0	0		0.03	0	0	0	0.16	0	0	0	0	1.05		0	0	0	0	2.22	0	2.28	0.39	0.2	0
Submission	0	0	0	0.56	0	0	0	0	0	0		0.2	0.03	0	0	1.02	0	0.08	0.31	1.08	0.21		0	0	0.2	0	0.25	0	0	0	0.15	0.21
	SMS (non social)											Control (non social)											LMS (non social)
	7.55	8.24	8.2	7.44	7.3	8.39	9.03	8.3	8.31	8.37		7.3	9.14	8.13	8.46	9.19	6.4	8.5	9.11	9.31	7.24		9.13	8.01	8.51	9.05	6.25	9.11	6.47	5	6.54	6.59

## Sheet: Fig 3b
	SMS											Control											LMS
Approach	0.09	1.5	0.11	0.17	0.32	0.39	0.14	0.31	0.06	0.58		1.1	1.08	0.09	0.03	0.14	0.1	0.04	0.03	0.06	0.3		0	0.08	0.07	0.16	0.14	0.1	0.16	0.24	0.14	0.18
Avoidence	0.47	0.3	0.38	0.33	0.37	0.19	0.2	0.38	0.2	0.08		0.15	0	0.31	0.31	1.09	0.35	0.41	0.09	0.15	0.29		0.2	0.38	0.13	1.53	0.08	0.29	0.26	0.49	0.27	0.49
Agression	0	0.03	0	0	0.04	0	0	0	0	0		0	0	0	0	0	0.03	0	0	0.13	0		0	0	0	0	0.56	0	0.27	0.16	0	0
Submission	0	0.1	0.16	0	0.15	0	0	0	0.08	1.18		0	0	0	0	0	0.11	1.36	0.36	1.06	0		0.24	0	1.4	0.56	0.5	0	1	1.04	1.4	0
	SMS (non social)											Control (non social)											LMS (non social)
	8.04	7.37	9.11	9.1	8.47	9.02	8.26	8.51	8.4	8.54		8.35	8.52	7.56	7.26	8.37	7.12	8.15	8.48	8.26	9.01		9.4	9.44	9.4	7.51	8.42	9.21	9.11	9.11	9.19	8.42

## Sheet: Fig 3c
	SMS											Control											LMS
Social phase	0.78	0.57	0.56	1	0.95	0.68	0.61	0.7	0.92	0.87		0.78	0.82	0.84	0.36	0.79	0.82	0.83	0.77	0.39	0.72		0.44	0.73	0.73	0.63	0.48	0.43	0.49	0.75	0.71	0.73
Novelty phase	0.72	0.69	0.84	0.52	0.56	0.56	0.73	0.6	0.66	0.65		0.5	0.77	0.77	0.48	0.59	0.62	0.55	0.27	0.5	0.6		0.38	0.64	0.44	0.5	0.13	0.72	0.29	0.21	0.11	0.35

## Sheet: Fig 3d
	SMS											Control											LMS
Control	0.25	0.15	1.17	0.05	0.16	0.18	0.2	0.25	0.12	0.15		0.11	0.4	0.1	0.19	0.22	0.31	0.18	0.13	0.11	0.1		0.14	0	0.26	0.02	0.27	0.16	0.14	0.33	0.04	0.27
Stress	1.37	1.31	1.14	0.38	1.03	0.54	1.18	1.01	0.54	0.58		0.34	1.4	0.34	0.23	0.47	0.5	0.43	0.51	0.29	1.13		0.28	0.25	0.26	0.27	0.08	0.06	0.13	0.21	0.19	0.2
