# Supplementary material for: Brief and long maternal separation in C57Bl6J mice: behavioral consequences for the dam and the offspring
Source: Front Behav Neurosci. 2023 Oct 23;17:1269866. doi: 10.3389/fnbeh.2023.1269866 (PMC10626007; doi:10.3389/fnbeh.2023.1269866)
Supplement: Supplementary file 2 [file Data_Sheet_2.xlsx]

## Sheet: Dams
		Levene's	Augmented Maternal Care								Control								Maternal Separation
	x	Test, on	N	Skewness		Excess Kurtosis		Skewness	Kurtosis	Shapiro	N	Skewness		Excess Kurtosis		Skewness	Kurtosis	Shapiro	N	Skewness		Excess Kurtosis		Skewness	Kurtosis	Shapiro
		Median	Value	Value	SE	Value	SE	Z value	Z value	Wilk	Value	Value	SE	Value	SE	Z value	Z value	Wilk	Value	Value	SE	Value	SE	Z value	Z value	Wilk	TEST:
	Arched-back nursing	0.002	8	0.141606	0.752101	-1.88949	1.48088	0.188281	-1.27592	0.192	8	0.308516	0.752101	-0.4336	1.48088	0.410205	-0.292799	0.882	7	0.271166	0.793725	0.163807	1.58745	0.341637	0.103189	0.993
	Drinking	0.933	8	-0.0735865	0.752101	-1.57321	1.48088	-0.0978412	-1.06235	0.203	8	0.167962	0.752101	-0.913065	1.48088	0.223323	-0.616569	0.862	7	-1.59049	0.793725	2.89076	1.58745	-2.00383	1.82101	0.096	1-way ANOVA
	Eating	0.154	8	0.739422	0.752101	0.486764	1.48088	0.983142	0.328699	0.714	8	-0.140705	0.752101	-1.23418	1.48088	-0.187083	-0.833407	0.714	7	0.103476	0.793725	-1.38236	1.58745	0.130368	-0.870805	0.751	1-way ANOVA
	Frequency of maternal behavior	0.531	8	0.163452	0.752101	-1.46245	1.48088	0.217327	-0.987553	0.499	8	0.379174	0.752101	-0.303126	1.48088	0.504153	-0.204693	0.956	7	0.796462	0.793725	2.45699	1.58745	1.00345	1.54776	0.435	1-way ANOVA
	Licking/Grooming	0.327	8	0.264965	0.752101	-0.426808	1.48088	0.3523	-0.288212	0.715	8	-0.329613	0.752101	-0.336093	1.48088	-0.438256	-0.226955	0.894	7	0.443177	0.793725	-1.12946	1.58745	0.55835	-0.71149	0.51	1-way ANOVA
	Latency pup retrieval	0.518	8	-0.603148	0.752101	-0.687119	1.48088	-0.80195	-0.463994	0.667	8	-0.239429	0.752101	-0.424286	1.48088	-0.318346	-0.286509	0.804	7	-1.23132	0.793725	1.99399	1.58745	-1.55132	1.2561	0.386	1-way ANOVA
	Total number of maternal behaviors	0.83	8	0.658829	0.752101	-0.851985	1.48088	0.875984	-0.575323	0.26	8	-0.490164	0.752101	-1.8645	1.48088	-0.651726	-1.25905	0.092	7	-0.229551	0.793725	0.531251	1.58745	-0.289207	0.334657	0.978	1-way ANOVA
	Number of non-maternal behaviors	0.62	8	0.677826	0.752101	0.683865	1.48088	0.901243	0.461797	0.704	8	-1.39831	0.752101	2.27493	1.48088	-1.85921	1.5362	0.189	7	-0.765257	0.793725	0.11987	1.58745	-0.964133	0.0755109	0.591	1-way ANOVA
	Nest building	0.832	8	-0.185466	0.752101	-2.15326	1.48088	-0.246597	-1.45404	0.116	8	-0.116113	0.752101	-0.513135	1.48088	-0.154385	-0.346507	0.845	7	0.121795	0.793725	-0.25379	1.58745	0.153447	-0.159873	0.976	1-way ANOVA
	Time required for retrieval	0.084	8	1.326	0.752	0.676	1.481	1.7633	0.456448	0.025	8	0.726	0.752	-0.104	1.481	0.965426	-0.0702228	0.399	7	-0.439	0.794	-1.248	1.587	-0.552897	-0.786389	0.595	1-way ANOVA
	Self-grooming	0.513	8	0.882892	0.752101	0.471514	1.48088	1.1739	0.318401	0.53	8	0.656845	0.752101	-1.45408	1.48088	0.873346	-0.981902	0.147	7	0.994946	0.793725	1.24661	1.58745	1.25351	0.785292	0.504	1-way ANOVA
	Total active care	0.222	8	0.138931	0.752101	-1.98564	1.48088	0.184724	-1.34085	0.314	8	-0.828637	0.752101	1.27028	1.48088	-1.10176	0.857784	0.831	7	0.236873	0.793725	-0.215398	1.58745	0.298432	-0.135688	0.986	1-way ANOVA
	Time in contact	0.906	8	-0.604125	0.752101	-1.43835	1.48088	-0.80325	-0.971277	0.156	8	-0.321001	0.752101	-1.3401	1.48088	-0.426806	-0.904937	0.53	7	1.04658	0.793725	0.892243	1.58745	1.31857	0.56206	0.162	1-way ANOVA
	Total maternal care	0.957	8	0.226117	0.752101	0.0752698	1.48088	0.300647	0.0508277	0.834	8	-0.297693	0.752101	-1.15073	1.48088	-0.395815	-0.77706	0.621	7	1.24488	0.793725	1.67422	1.58745	1.56841	1.05466	0.393	1-way ANOVA
	day 2: Litter weight	0.674	6	0.30478	0.845154	1.50356	1.74078	0.360621	0.863727	0.837	6	-1.16471	0.845154	1.94827	1.74078	-1.3781	1.1192	0.347	4	0.476716	1.01419	-1.94469	2.61861	0.470048	-0.742639	0.758	2-way ANOVA RM
	day 4	0.601	6	1.0664	0.845154	1.63034	1.74078	1.26178	0.936558	0.385	6	-1.26771	0.845154	1.21846	1.74078	-1.49998	0.699952	0.26	4	-0.344058	1.01419	-0.969737	2.61861	-0.339246	-0.370324	0.943
	day 6	0.692	6	1.34809	0.845154	2.04172	1.74078	1.59508	1.17288	0.299	6	-0.38148	0.845154	-0.31985	1.74078	-0.451373	-0.18374	0.668	4	1.52252	1.01419	2.84572	2.61861	1.50122	1.08673	0.232
	day 8	0.581	6	1.58489	0.845154	3.05351	1.74078	1.87526	1.75411	0.149	6	0.776552	0.845154	-1.16267	1.74078	0.918829	-0.6679	0.343	4	1.90201	1.01419	3.71366	2.61861	1.8754	1.41818	0.029
	day 10	0.417	6	1.49041	0.845154	2.70365	1.74078	1.76348	1.55313	0.225	6	-0.565553	0.845154	-0.540983	1.74078	-0.669172	-0.310771	0.741	4	1.72974	1.01419	3.00543	2.61861	1.70555	1.14772	0.119
	day 12	0.228	6	0.772949	0.845154	-0.2538	1.74078	0.914566	-0.145797	0.51	6	1.30184	0.845154	2.21579	1.74078	1.54035	1.27287	0.387	4	0.606656	1.01419	1.55257	2.61861	0.59817	0.592896	0.776
	day 14	0.517	6	1.04649	0.845154	1.3678	1.74078	1.23822	0.785739	0.415	6	1.5658	0.845154	3.0039	1.74078	1.85268	1.72561	0.147	4	0.10025	1.01419	1.49236	2.61861	0.0988479	0.569903	0.738
	day 16	0.3	6	0.851594	0.845154	0.587823	1.74078	1.00762	0.337679	0.66	6	1.46867	0.845154	3.35978	1.74078	1.73775	1.93005	0.162	4	-0.490719	1.01419	1.36211	2.61861	-0.483855	0.520166	0.85
	day 18	0.597	6	0.734834	0.845154	-0.00908919	1.74078	0.869467	-0.00522134	0.665	6	0.793407	0.845154	-0.376653	1.74078	0.938772	-0.216371	0.426	4	-1.26241	1.01419	2.09223	2.61861	-1.24476	0.798985	0.509
	day 20	0.802	6	1.19037	0.845154	1.96466	1.74078	1.40847	1.12861	0.211	6	0.277634	0.845154	-1.12471	1.74078	0.328501	-0.646099	0.927	4	-1.8887	1.01419	3.67223	2.61861	-1.86228	1.40235	0.039
	week 1: Arched-back nursing	0.386	8	2.26131	0.752101	5.6298	1.48088	3.00665	3.80166	0.003	8	0.44562	0.752101	-0.321099	1.48088	0.592501	-0.21683	0.448	7	0.154831	0.793725	-0.0301259	1.58745	0.195069	-0.0189775	0.472	2-way ANOVA RM
	week 2	0.105	8	-0.664667	0.752101	-0.283601	1.48088	-0.883746	-0.191508	0.518	8	1.04684	0.752101	0.541379	1.48088	1.39188	0.365579	0.327	7	0.6858	0.793725	-0.100233	1.58745	0.864026	-0.0631411	0.43
	week 3	0.14	8	0.744371	0.752101	-0.305292	1.48088	0.989721	-0.206156	0.143	8	0.505845	0.752101	0.212342	1.48088	0.672575	0.143389	0.957	7	1.12947	0.793725	1.25253	1.58745	1.423	0.789022	0.232
	week 1: Frequency of maternal behavior	0.012	8	-0.183298	0.752101	-0.829486	1.48088	-0.243714	-0.56013	0.568	8	0.249628	0.752101	-1.80588	1.48088	0.331907	-1.21946	0.185	7	-0.0789923	0.793725	-1.27583	1.58745	-0.099521	-0.803696	0.847
	week 2	0.023	8	0.385406	0.752101	-1.21119	1.48088	0.512438	-0.817886	0.669	8	0.660124	0.752101	0.07212	1.48088	0.877706	0.0487008	0.794	7	-0.667281	0.793725	0.0919047	1.58745	-0.840695	0.0578945	0.615
	week 3	0.448	8	-0.355466	0.752101	-1.03734	1.48088	-0.472631	-0.70049	0.727	8	0.0841449	0.752101	-1.09503	1.48088	0.11188	-0.739446	0.576	7	1.22318	0.793725	1.45531	1.58745	1.54106	0.916757	0.378
	week 1: Licking/Grooming	0.004	8	-0.0197591	0.752101	-1.68001	1.48088	-0.0262718	-1.13447	0.489	8	1.47647	0.752101	2.29341	1.48088	1.96313	1.54868	0.08	7	0.328126	0.793725	-1.36023	1.58745	0.4134	-0.856867	0.659
	week 2	0.68	8	0.166754	0.752101	-1.2156	1.48088	0.221718	-0.820861	0.602	8	-0.717588	0.752101	-0.902836	1.48088	-0.954111	-0.609661	0.338	7	0.512783	0.793725	-1.42586	1.58745	0.646046	-0.898208	0.413
	week 3	0.159	8	1.67681	0.752101	3.35635	1.48088	2.2295	2.26645	0.053	8	0.485578	0.752101	-1.12539	1.48088	0.645628	-0.75995	0.416	7	0.785744	0.793725	-0.6404	1.58745	0.989945	-0.403414	0.422
	week 1: Latency pup retrieval	0.002	8	2.546	0.752101	6.696	1.48088	3.38518	4.52163	0.0002	8	2.77	0.752101	7.76	1.48088	3.68301	5.24013	2e-05	7	0.728	0.793725	-0.933	1.58745	0.917194	-0.587735	0.222
	week 2	0.466	8	0.405	0.752101	-0.842	1.48088	0.538491	-0.568581	0.717	8	0.644	0.752101	-2.142	1.48088	0.856267	-1.44644	0.004	7	-0.23	0.793725	1.652	1.58745	-0.289773	1.04066	0.708
	week 3	0.456	8	0.2	0.752101	-1.914	1.48088	0.265922	-1.29247	0.128	8	0.757	0.752101	-0.198	1.48088	1.00651	-0.133704	0.379	7	0.139	0.793725	-1.406	1.58745	0.175124	-0.885697	0.608
	week 1: Total nb maternal beh.	0.28	8	-0.587187	0.752101	0.779245	1.48088	-0.780728	0.526204	0.823	8	-0.059015	0.752101	-1.03714	1.48088	-0.0784668	-0.700356	0.909	7	0.602331	0.793725	0.00685834	1.58745	0.758866	0.00432035	0.743	2-way ANOVA RM
	week 2	0.276	8	-0.338042	0.752101	-0.565233	1.48088	-0.449464	-0.381687	0.908	8	0.417257	0.752101	-0.650244	1.48088	0.554788	-0.439093	0.573	7	0.095771	0.793725	-0.80945	1.58745	0.12066	-0.509906	0.986
	week 3	0.834	8	0.895868	0.752101	-0.522401	1.48088	1.19115	-0.352764	0.215	8	-0.185564	0.752101	-2.29719	1.48088	-0.246728	-1.55123	0.034	7	-0.393018	0.793725	-1.76275	1.58745	-0.495157	-1.11043	0.383
	week 1: Time required for retrieval	0.138	8	1.966	0.752	3.983	1.48088	2.61436	2.68962	0.003	8	1.372	0.752	2.595	1.481	1.82447	1.75219	0.045	7	0.369	0.794	-2.328	1.587	0.464736	-1.46692	0.049867
	week 2	0.138	8	2.539	0.752	6.795	1.48088	3.37633	4.58849	0.0005	8	0.761	0.752	-0.402	1.481	1.01197	-0.271438	0.075	7	-1.126	0.794	-0.008	1.587	-1.41814	-0.00504096	0.073
	week 1: Total active care	0.615	8	1.53504	0.752101	3.78727	1.48088	2.04101	2.55744	0.04	8	-0.527267	0.752101	-0.166847	1.48088	-0.701058	-0.112668	0.75	7	0.36974	0.793725	-1.23453	1.58745	0.465829	-0.777684	0.591	2-way ANOVA RM
	week 2	0.649	8	-0.705513	0.752101	-0.500103	1.48088	-0.938056	-0.337706	0.459	8	-0.611984	0.752101	0.707138	1.48088	-0.813698	0.477512	0.898	7	1.52034	0.793725	2.26744	1.58745	1.91545	1.42836	0.101
	week 3	0.394	8	-0.376912	0.752101	0.837549	1.48088	-0.501145	0.565575	0.405	8	0.143553	0.752101	-1.10964	1.48088	0.190869	-0.749313	0.828	7	1.36695	0.793725	1.76501	1.58745	1.7222	1.11185	0.247
	week 1: Time in contact	0.479	8	-0.410771	0.752101	-0.888745	1.48088	-0.546164	-0.600147	0.558	8	-0.397691	0.752101	-0.623145	1.48088	-0.528773	-0.420794	0.487	7	0.273954	0.793725	-2.06495	1.58745	0.345149	-1.30079	0.302	2-way ANOVA RM
	week 2	0.123	8	-0.50183	0.752101	-1.00271	1.48088	-0.667237	-0.677107	0.545	8	0.106163	0.752101	-1.27893	1.48088	0.141155	-0.863627	0.651	7	0.524748	0.793725	-0.613036	1.58745	0.66112	-0.386176	0.602
	week 3	0.64	8	-0.241288	0.752101	-0.100995	1.48088	-0.320819	-0.0681993	0.994	8	0.880114	0.752101	0.602421	1.48088	1.17021	0.406799	0.648	7	0.311687	0.793725	-1.52641	1.58745	0.392689	-0.961551	0.468
	week 1: Total maternal care	0.844	8	1.81986	0.752101	4.56341	1.48088	2.41971	3.08155	0.036	8	0.373683	0.752101	-0.819192	1.48088	0.496852	-0.553179	0.833	7	1.7866	0.793725	3.79583	1.58745	2.25091	2.39115	0.066	2-way ANOVA RM
	week 2	0.178	8	-0.422177	0.752101	-0.842342	1.48088	-0.56133	-0.568812	0.514	8	-0.0354661	0.752101	-1.09954	1.48088	-0.0471561	-0.742491	0.725	7	1.02956	0.793725	0.476064	1.58745	1.29713	0.299892	0.249
	week 3	0.892	8	-0.227262	0.752101	0.467904	1.48088	-0.302169	0.315964	0.9	8	0.4331	0.752101	-0.985103	1.48088	0.575853	-0.665214	0.593	7	0.479208	0.793725	-1.46174	1.58745	0.603745	-0.920809	0.479
		Levene's	Augmented Maternal Care								Control								Maternal Separation
	log(1+x)	Test, on	N	Skewness		Excess Kurtosis		Skewness	Kurtosis	Shapiro	N	Skewness		Excess Kurtosis		Skewness	Kurtosis	Shapiro	N	Skewness		Excess Kurtosis		Skewness	Kurtosis	Shapiro
		Median	Value	Value	SE	Value	SE	Z value	Z value	Wilk	Value	Value	SE	Value	SE	Z value	Z value	Wilk	Value	Value	SE	Value	SE	Z value	Z value	Wilk	TEST:
	Arched-back nursing	0.189	8	-0.112218	0.752101	-1.92626	1.48088	-0.149206	-1.30075	0.206	8	-0.107746	0.752101	-0.680813	1.48088	-0.143259	-0.459735	0.809	7	-0.232352	0.793725	0.187297	1.58745	-0.292736	0.117986	0.779	1-way ANOVA
	week 1: Frequency of maternal behavior	0.172	8	-0.512163	0.752101	-0.765345	1.48088	-0.680976	-0.516817	0.379	8	0.0360924	0.752101	-2.1363	1.48088	0.0479887	-1.44259	0.183	7	-0.654936	0.793725	-0.504259	1.58745	-0.825142	-0.317654	0.769	2-way ANOVA RM
	week 2	0.378	8	0.0525902	0.752101	-1.27562	1.48088	0.0699244	-0.861392	0.819	8	0.300084	0.752101	-0.425607	1.48088	0.398994	-0.287402	0.783	7	-1.01883	0.793725	1.06414	1.58745	-1.28361	0.670343	0.671
	week 3	0.106	8	-0.582774	0.752101	-0.946597	1.48088	-0.77486	-0.639212	0.539	8	-0.407726	0.752101	-1.05318	1.48088	-0.542115	-0.711185	0.658	7	0.204896	0.793725	-0.273196	1.58745	0.258144	-0.172097	0.838
	week 1: Licking/Grooming	0.597	8	-0.336836	0.752101	-1.52838	1.48088	-0.44786	-1.03208	0.447	8	0.905179	0.752101	0.29436	1.48088	1.20353	0.198773	0.337	7	0.0720147	0.793725	-1.59768	1.58745	0.09073	-1.00644	0.706	2-way ANOVA RM
	week 2	0.565	8	-0.186468	0.752101	-1.2998	1.48088	-0.24793	-0.877721	0.605	8	-1.25812	0.752101	0.754097	1.48088	-1.6728	0.509222	0.09	7	0.0479019	0.793725	-1.50439	1.58745	0.0603507	-0.947677	0.697
	week 3	0.08	8	0.487426	0.752101	-0.170563	1.48088	0.648086	-0.115177	0.577	8	-0.486558	0.752101	-0.538032	1.48088	-0.646931	-0.363319	0.713	7	0.455718	0.793725	-0.817813	1.58745	0.574151	-0.515174	0.722
	week 1: Latency pup retrieval	0.164	8	1.239	0.752101	0.997	1.48088	1.64738	0.673248	0.091	8	1.471	0.752101	3.533	1.48088	1.95585	2.38574	0.055	7	-0.484	0.793725	-1.929	1.58745	-0.609783	-1.21516	0.157	2-way ANOVA RM
	week 2	0.022	8	-0.758	0.752101	-0.669	1.48088	-1.00784	-0.451758	0.388	8	0.326	0.752101	-2.199	1.48088	0.433452	-1.48493	0.049	7	-1.754	0.793725	3.962	1.58745	-2.20983	2.49583	0.061
	week 3	0.27	8	-0.347	0.752101	-1.308	1.48088	-0.461374	-0.883258	0.257	8	0.271	0.752101	-1.171	1.48088	0.360324	-0.790746	0.577	7	-0.972	0.793725	0.462	1.58745	-1.2246	0.291033	0.428
	week 1: Time required for retrieval	0.75	8	0.747	0.752	-1.183	1.481	0.993351	-0.798785	0.103	8	-0.454	0.752	-1.484	1.481	-0.603723	-1.00203	0.134	7	-0.192	0.794	-2.34	1.587	-0.241814	-1.47448	0.12	2-way ANOVA RM
	week 2	0.305	8	1.198	0.752	2.627	1.481	1.59309	1.7738	0.36	8	0.077	0.752	-2.364	1.481	0.102394	-1.59622	0.067	7	-2.141	0.794	4.669	1.587	-2.69647	2.94203	0.002

## Sheet: Adults
		Levene's	Augmented Maternal Care								Control								Maternal Separation
	x	Test, on	N	Skewness		Excess Kurtosis		Skewness	Kurtosis	Shapiro	N	Skewness		Excess Kurtosis		Skewness	Kurtosis	Shapiro	N	Skewness		Excess Kurtosis		Skewness	Kurtosis	Shapiro
		Median	Value	Value	SE	Value	SE	Z value	Z value	Wilk	Value	Value	SE	Value	SE	Z value	Z value	Wilk	Value	Value	SE	Value	SE	Z value	Z value	Wilk	TEST:
	Affiliative touch control	0.707	10	2.96181	0.687043	9.09821	1.33425	4.31095	6.81897	0	10	1.30619	0.687043	1.02359	1.33425	1.90117	0.767164	0.036	10	-0.0968742	0.687043	-1.45825	1.33425	-0.141002	-1.09294	0.333	2-way ANOVA RM & Kruskall-Wallis
	Affiliative touch stress	0.064	10	-0.241448	0.687043	-1.74302	1.33425	-0.351431	-1.30637	0.177	10	1.6478	0.687043	1.71165	1.33425	2.3984	1.28286	0.004	10	-0.690095	0.687043	-0.87394	1.33425	-1.00444	-0.655005	0.212
	Intruder Agression	0.132	10	nd	nd	nd	nd	nd	nd	nd	10	3.03668	0.687043	9.3598	1.33425	4.41992	7.01503	0	10	1.70034	0.687043	1.23149	1.33425	2.47487	0.922982	0	Kruskall-Wallis
	Intruder Approach	0.219	10	0.395138	0.687043	-0.563842	1.33425	0.575129	-0.422591	0.219	10	0.548736	0.687043	-1.23783	1.33425	0.798692	-0.927732	0.102	10	0.366199	0.687043	-1.70189	1.33425	0.533007	-1.27554	0.106	1-way ANOVA
	Intruder Avoidance	0.01	10	1.04587	0.687043	0.458554	1.33425	1.52228	0.343679	0.064	10	2.63921	0.687043	7.48137	1.33425	3.84141	5.60718	0	10	0.778035	0.687043	-1.50599	1.33425	1.13244	-1.12872	0.003	Kruskall-Wallis
	Intruder non-social	0.003	10	-0.183129	0.687043	-0.240884	1.33425	-0.266546	-0.180539	0.178	10	-0.776687	0.687043	-0.544504	1.33425	-1.13048	-0.408098	0.163	10	-0.213746	0.687043	-1.37614	1.33425	-0.311111	-1.0314	0.154	Kruskall-Wallis
	Intruder Submission	0.091	10	3.16228	0.687043	10	1.33425	4.60274	7.49485	0	10	1.51119	0.687043	0.847531	1.33425	2.19955	0.635212	0.001	10	0.653132	0.687043	-1.74097	1.33425	0.950642	-1.30483	0.002	Kruskall-Wallis
	Neutral arena Agression	0.142	10	1.8876	0.687043	2.15861	1.33425	2.74743	1.61785	0	10	2.89319	0.687043	8.55927	1.33425	4.21107	6.41505	0	10	2.05381	0.687043	4.03053	1.33425	2.98935	3.02083	0	Kruskall-Wallis
	Neutra arena Approach	0.268	10	2.40964	0.687043	6.3642	1.33425	3.50727	4.76988	0.001	10	1.63966	0.687043	1.07878	1.33425	2.38654	0.808529	0	10	-0.318084	0.687043	0.526785	1.33425	-0.462976	0.394818	0.925	Kruskall-Wallis
	Neutral arena Avoidance	0.533	10	-0.319163	0.687043	-0.612044	1.33425	-0.464545	-0.458718	0.641	10	2.11052	0.687043	5.61337	1.33425	3.07189	4.20714	0.007	10	2.55347	0.687043	7.2276	1.33425	3.71661	5.41698	0	Kruskall-Wallis
	Neutral arena non-social	0.948	10	-0.763768	0.687043	0.942479	1.33425	-1.11168	0.706374	0.306	10	-0.537793	0.687043	-0.570364	1.33425	-0.782765	-0.42748	0.294	10	-1.54827	0.687043	2.02682	1.33425	-2.25353	1.51907	0.012
	Neutral arena Submission	0.243	10	2.97772	0.687043	9.12613	1.33425	4.33411	6.8399	0	10	1.67408	0.687043	1.48432	1.33425	2.43665	1.11247	0	10	0.278313	0.687043	-1.59237	1.33425	0.405088	-1.19346	0.123	Kruskall-Wallis
	Open Field centre	0.187	10	0.367271	0.687043	-0.47911	1.33425	0.534568	-0.359086	0.727	10	-0.0980095	0.687043	-0.519936	1.33425	-0.142654	-0.389684	0.945	10	0.298078	0.687043	1.38412	1.33425	0.433856	1.03738	0.722	1-way ANOVA
	Open Field corner	0.953	10	-0.757293	0.687043	2.0619	1.33425	-1.10225	1.54536	0.607	10	0.800701	0.687043	0.793898	1.33425	1.16543	0.595015	0.72	10	0.926708	0.687043	-0.235163	1.33425	1.34884	-0.176251	0.104	1-way ANOVA
	Open Field distance	0.136	10	0.240768	0.687043	-0.5641	1.33425	0.350442	-0.422784	0.865	10	0.0735563	0.687043	-1.75843	1.33425	0.107062	-1.31791	0.182	10	0.43835	0.687043	-0.674091	1.33425	0.638025	-0.505221	0.713	1-way ANOVA
	Open Field immobilization	0.545	10	0.357185	0.687043	0.0761732	1.33425	0.519888	0.0570907	0.768	10	0.298532	0.687043	-1.81722	1.33425	0.434517	-1.36198	0.063	10	-0.109376	0.687043	-1.26	1.33425	-0.159199	-0.944352	0.57	1-way ANOVA
	session 1 Olfactory Opposite sex	0.815	10	1.69376	0.687043	3.21088	1.33425	2.46529	2.4065	0.037	10	1.78998	0.687043	3.6581	1.33425	2.60535	2.74169	0.03	10	0.830865	0.687043	0.125674	1.33425	1.20934	0.0941907	0.139
	session 2	0.587	10	0.74858	0.687043	-0.179656	1.33425	1.08957	-0.13465	0.541	10	1.52256	0.687043	2.51094	1.33425	2.2161	1.88191	0.049	10	1.3563	0.687043	1.72387	1.33425	1.97412	1.29201	0.12
	session 3	0.735	10	1.82146	0.687043	3.19156	1.33425	2.65116	2.39203	0.002	10	2.1999	0.687043	5.23483	1.33425	3.20199	3.92343	0.001	10	2.0692	0.687043	4.18609	1.33425	3.01175	3.13741	0.002
	session 1 Olfactory Sour	0.132	10	1.24321	0.687043	1.29739	1.33425	1.80951	0.972378	0.073	10	1.21763	0.687043	0.896364	1.33425	1.77227	0.671812	0.105	10	-0.342983	0.687043	-0.715087	1.33425	-0.499217	-0.535947	0.795
	session 2	0.949	10	0.796569	0.687043	0.377184	1.33425	1.15942	0.282694	0.157	10	1.67856	0.687043	3.22779	1.33425	2.44317	2.41918	0.051	10	1.77699	0.687043	2.88714	1.33425	2.58643	2.16387	0.007
	session 3	0.86	10	2.08851	0.687043	5.7265	1.33425	3.03986	4.29193	0.006	10	0.697735	0.687043	-0.941892	1.33425	1.01556	-0.705935	0.147	10	0.598465	0.687043	-1.49012	1.33425	0.871073	-1.11683	0.029
	session 1 Olfactory Same sex	0.337	10	0.0886903	0.687043	-0.771968	1.33425	0.12909	-0.578578	0.861	10	0.626212	0.687043	-0.928041	1.33425	0.91146	-0.695553	0.262	10	0.364344	0.687043	-0.540349	1.33425	0.530307	-0.404984	0.735
	session 2	0.672	10	0.770044	0.687043	-0.572953	1.33425	1.12081	-0.42942	0.255	10	0.672577	0.687043	-0.777381	1.33425	0.978944	-0.582636	0.28	10	1.02392	0.687043	0.645357	1.33425	1.49032	0.483686	0.377
	session 3	0.237	10	0.943647	0.687043	-1.26431	1.33425	1.37349	-0.947582	0.002	10	1.33731	0.687043	1.41522	1.33425	1.94648	1.06068	0.086	10	2.4834	0.687043	6.99632	1.33425	3.61463	5.24364	0.001
	session 1 Olfactory Sweet	0.188	10	0.38422	0.687043	-1.60985	1.33425	0.559238	-1.20656	0.124	10	1.13762	0.687043	0.1992	1.33425	1.65583	0.149298	0.074	10	1.05742	0.687043	2.00286	1.33425	1.53909	1.50111	0.263
	session 2	0.463	10	1.77087	0.687043	2.97692	1.33425	2.57753	2.23116	0.006	10	2.77163	0.687043	8.16983	1.33425	4.03414	6.12317	0	10	0.845095	0.687043	-0.0857851	1.33425	1.23005	-0.0642946	0.089
	session 3	0.5	10	1.11694	0.687043	0.281984	1.33425	1.62572	0.211343	0.073	10	1.11944	0.687043	-0.404725	1.33425	1.62937	-0.303335	0.009	10	1.01821	0.687043	-0.395075	1.33425	1.48202	-0.296103	0.04
	session 1 Olfactory Water	0.977	10	1.26804	0.687043	1.08755	1.33425	1.84565	0.815101	0.06	10	2.33205	0.687043	5.84841	1.33425	3.39433	4.38329	0.001	10	0.851976	0.687043	-0.403131	1.33425	1.24006	-0.302141	0.132
	session 2	0.672	10	1.68603	0.687043	2.25317	1.33425	2.45404	1.68872	0.006	10	2.51527	0.687043	7.05378	1.33425	3.66101	5.2867	0	10	1.25309	0.687043	1.37347	1.33425	1.82389	1.0294	0.153
	session 3	0.507	10	1.69719	0.687043	3.10689	1.33425	2.47029	2.32857	0.018	10	0.439644	0.687043	-1.1123	1.33425	0.639907	-0.833651	0.376	10	2.71849	0.687043	7.86311	1.33425	3.95679	5.89328	0
	Novel Object RI O2	0.155	10	1.3185	0.687043	1.7771	1.33425	1.91909	1.33191	0.155	10	0.482006	0.687043	-0.457039	1.33425	0.701566	-0.342544	0.808	10	-0.0486651	0.687043	-1.83074	1.33425	-0.0708327	-1.37211	0.093	1-way ANOVA
	Novel Object RI O3	0.203	10	-0.666429	0.687043	-0.620533	1.33425	-0.969996	-0.465081	0.485	10	0.14396	0.687043	-0.244467	1.33425	0.209536	-0.183224	0.826	10	-0.394705	0.687043	-1.54428	1.33425	-0.574499	-1.15742	0.169	1-way ANOVA
	SPI novel	0.142	10	0.493257	0.687043	-0.0166922	1.33425	0.717943	-0.0125105	0.806	10	-0.418771	0.687043	1.04239	1.33425	-0.609527	0.781259	0.425	10	0.347291	0.687043	-0.743852	1.33425	0.505486	-0.557506	0.786	2-way ANOVA RM
	SPI social	0.811	10	0.136064	0.687043	-1.64536	1.33425	0.198043	-1.23318	0.367	10	-1.62962	0.687043	1.11332	1.33425	-2.37194	0.834419	0.001	10	-0.373886	0.687043	-2.06535	1.33425	-0.544196	-1.54795	0.017
		Levene's	Augmented Maternal Care								Control								Maternal Separation
	log(1+x)	Test, on	N	Skewness		Excess Kurtosis		Skewness	Kurtosis	Shapiro	N	Skewness		Excess Kurtosis		Skewness	Kurtosis	Shapiro	N	Skewness		Excess Kurtosis		Skewness	Kurtosis	Shapiro
		Median	Value	Value	SE	Value	SE	Z value	Z value	Wilk	Value	Value	SE	Value	SE	Z value	Z value	Wilk	Value	Value	SE	Value	SE	Z value	Z value	Wilk	TEST:
	Affiliative touch control	0.791	10	2.78225	0.687043	8.33774	1.33425	4.04961	6.24901	0	10	1.19385	0.687043	0.645132	1.33425	1.73766	0.483517	0.053	10	-0.20234	0.687043	-1.44229	1.33425	-0.294509	-1.08097	0.308
	Affiliative touch stress	0.128	10	-0.377979	0.687043	-1.67569	1.33425	-0.550154	-1.2559	0.135	10	1.44319	0.687043	1.12977	1.33425	2.10058	0.846744	0.017	10	-0.760263	0.687043	-0.763278	1.33425	-1.10657	-0.572065	0.173
	Intruder Agression	0.122	10	nd	nd	nd	nd	nd	nd	nd	10	2.93965	0.687043	8.83396	1.33425	4.2787	6.62092	0	10	1.57551	0.687043	0.911522	1.33425	2.29317	0.683173	0
	Intruder Avoidance	0.006	10	0.949427	0.687043	0.13981	1.33425	1.3819	0.104786	0.077	10	2.30618	0.687043	5.88626	1.33425	3.35668	4.41167	0	10	0.596037	0.687043	-1.73242	1.33425	0.86754	-1.29842	0.011
	Intruder non-social	0.002	10	-0.303603	0.687043	-0.381314	1.33425	-0.441898	-0.28579	0.161	10	-0.917933	0.687043	-0.157444	1.33425	-1.33606	-0.118002	0.12	10	-0.4421	0.687043	-0.842962	1.33425	-0.643483	-0.631788	0.155
	Intruder Submission	0.085	10	3.16228	0.687043	10	1.33425	4.60274	7.49485	0	10	1.32888	0.687043	0.438202	1.33425	1.9342	0.328426	0.006	10	0.628146	0.687043	-1.82216	1.33425	0.914275	-1.36569	0.002
	Neutral arena Agression	0.139	10	1.88415	0.687043	2.13488	1.33425	2.7424	1.60006	0	10	2.86996	0.687043	8.42627	1.33425	4.17726	6.31537	0	10	1.87271	0.687043	3.04647	1.33425	2.72576	2.28328	0
	Neutra arena Approach	0.227	10	1.94061	0.687043	4.2649	1.33425	2.82458	3.19648	0.011	10	1.5471	0.687043	0.843488	1.33425	2.25183	0.632182	0.001	10	-0.487066	0.687043	0.654763	1.33425	-0.708931	0.490735	0.869
	Neutral arena Avoidance	0.538	10	-0.483875	0.687043	-0.423211	1.33425	-0.704286	-0.31719	0.55	10	1.53332	0.687043	3.69077	1.33425	2.23177	2.76618	0.076	10	2.08099	0.687043	5.29012	1.33425	3.0289	3.96487	0.009
	Neutral arena non-social	0.912	10	-0.918221	0.687043	1.33345	1.33425	-1.33648	0.9994	0.243	10	-0.637255	0.687043	-0.574179	1.33425	-0.927532	-0.430339	0.235	10	-1.64832	0.687043	2.47158	1.33425	-2.39916	1.85241	0.008	1-way ANOVA
	Neutral arena Submission	0.304	10	2.79698	0.687043	8.26792	1.33425	4.07105	6.19669	0	10	1.50825	0.687043	0.827504	1.33425	2.19528	0.620202	0	10	-0.012303	0.687043	-1.73208	1.33425	-0.0179072	-1.29817	0.122
	session 1 Olfactory Opposite sex	0.543	10	0.252853	0.687043	0.818811	1.33425	0.36803	0.613687	0.846	10	0.0661375	0.687043	0.130316	1.33425	0.096264	0.0976702	0.995	10	-0.261526	0.687043	-0.193701	1.33425	-0.380655	-0.145176	0.294	2-way ANOVA RM
	session 2	0.779	10	-0.939519	0.687043	1.43952	1.33425	-1.36748	1.0789	0.482	10	0.10147	0.687043	-1.00051	1.33425	0.147691	-0.74987	0.673	10	-0.224204	0.687043	0.35575	1.33425	-0.326331	0.26663	0.936
	session 3	0.215	10	0.81762	0.687043	-0.797674	1.33425	1.19006	-0.597845	0.096	10	0.143386	0.687043	-0.934291	1.33425	0.208701	-0.700238	0.613	10	0.799438	0.687043	0.284269	1.33425	1.16359	0.213055	0.624
	session 1 Olfactory Sour	0.391	10	-0.0337493	0.687043	-0.707989	1.33425	-0.0491226	-0.530628	0.812	10	-0.0636696	0.687043	-1.10372	1.33425	-0.0926719	-0.827223	0.902	10	-1.54076	0.687043	2.49543	1.33425	-2.24259	1.87029	0.055	2-way ANOVA RM
	session 2	0.085	10	0.0114056	0.687043	-1.51286	1.33425	0.016601	-1.13386	0.154	10	0.312531	0.687043	0.547879	1.33425	0.454893	0.410628	0.965	10	0.281329	0.687043	-0.839604	1.33425	0.409478	-0.629271	0.695
	session 3	0.648	10	-0.724077	0.687043	1.16925	1.33425	-1.0539	0.876336	0.238	10	-0.464545	0.687043	-0.669343	1.33425	-0.676151	-0.501663	0.439	10	0.0918917	0.687043	-1.87647	1.33425	0.13375	-1.40639	0.113
	session 1 Olfactory Same sex	0.765	10	-1.14697	0.687043	1.00272	1.33425	-1.66944	0.751525	0.213	10	-0.154787	0.687043	-1.07027	1.33425	-0.225295	-0.802149	0.672	10	-0.83081	0.687043	-0.229508	1.33425	-1.20926	-0.172013	0.367	2-way ANOVA RM
	session 2	0.695	10	-0.129378	0.687043	-0.496799	1.33425	-0.188311	-0.372344	0.799	10	-0.313544	0.687043	-0.961074	1.33425	-0.456367	-0.720311	0.746	10	-0.38261	0.687043	-0.0779939	1.33425	-0.556894	-0.0584553	0.96
	session 3	0.895	10	0.456154	0.687043	-1.52606	1.33425	0.663939	-1.14376	0.089	10	-0.325124	0.687043	-0.402126	1.33425	-0.473222	-0.301387	0.955	10	-0.625907	0.687043	1.8319	1.33425	-0.911015	1.37299	0.588
	session 1 Olfactory Sweet	0.388	10	0.10563	0.687043	-1.94687	1.33425	0.153746	-1.45915	0.133	10	-0.0263464	0.687043	-0.571929	1.33425	-0.0383476	-0.428652	0.922	10	-0.872915	0.687043	0.115415	1.33425	-1.27054	0.0865018	0.139	2-way ANOVA RM
	session 2	0.838	10	0.791132	0.687043	-0.339497	1.33425	1.1515	-0.254448	0.269	10	0.894291	0.687043	1.94868	1.33425	1.30165	1.46051	0.537	10	-0.0933795	0.687043	-0.909343	1.33425	-0.135915	-0.681539	0.28
	session 3	0.356	10	-0.374767	0.687043	-1.10796	1.33425	-0.545478	-0.830402	0.434	10	0.449672	0.687043	-1.09499	1.33425	0.654503	-0.820681	0.306	10	0.20966	0.687043	-1.34924	1.33425	0.305163	-1.01123	0.49
	session 1 Olfactory Water	0.933	10	0.028054	0.687043	-1.37766	1.33425	0.0408329	-1.03254	0.566	10	-0.394706	0.687043	1.08026	1.33425	-0.5745	0.80964	0.906	10	-0.594529	0.687043	0.253455	1.33425	-0.865345	0.189961	0.444	2-way ANOVA RM
	session 2	0.418	10	0.24167	0.687043	-0.529063	1.33425	0.351754	-0.396525	0.809	10	1.04736	0.687043	1.56059	1.33425	1.52445	1.16964	0.272	10	-0.513966	0.687043	0.952337	1.33425	-0.748085	0.713763	0.713
	session 3	0.473	10	0.104521	0.687043	-1.40815	1.33425	0.152132	-1.05539	0.343	10	-0.618827	0.687043	-0.601308	1.33425	-0.90071	-0.450671	0.503	10	0.983059	0.687043	1.27086	1.33425	1.43086	0.952488	0.424
