# Supplementary material for: Brief and long maternal separation in C57Bl6J mice: behavioral consequences for the dam and the offspring
Source: Front Behav Neurosci. 2023 Oct 23;17:1269866. doi: 10.3389/fnbeh.2023.1269866 (PMC10626007; doi:10.3389/fnbeh.2023.1269866)
Supplement: Supplementary file 3 [file Data_Sheet_3.xlsx]

## Sheet: Dams
	1-way ANOVA (post hoc: Sidak):
				Total active care	Licking/Grooming	Arched-back nursing	Latency pup retrieval	Time required for retrieval	Nest building	Eating	Drinking	Self-grooming
		ttm:	F(2,20)	42.717	12.138	24.678	18.283	6.02	2.654	2.641	6.538	1.349
			p	<0.0001	0.0004	<0.0001	<0.0001	0.009	0.095	0.096	0.007	0.282
			n2p	0.81	0.548	0.712	0.646	0.376	0.21	0.209	0.395	0.119
		short vs control	p	<0.0001	0.0005	0.034	0.296	0.786	0.42	1	0.346	…
		control vs long	p	0.01	0.774	0.001	0.0008	0.059	0.552	0.138	0.005	…
			Data transformation?	no	no	log(1+x)	no	no	no	no	no	no
	2-way ANOVA RM (post hoc: Sidak):
	*Values for degrees of freedom after correction by Greenhouse-Geisser if no sphericity.
	**Imputed values for "Latency pup retrieval" (3 values) and "Time for retrieval" (2 values).
				Total active care	Licking/Grooming	Arched-back nursing	Latency first maternal behavior**		Time required for retrieval**
		ttm:	F(2,40)	42.856	13.827	15.753	8.906	F(2,40)	3.699
			p	<0.0001	0.0002	<0.0001	0.002	p	0.043
			n2p	0.811	0.58	0.612	0.471	n2p	0.27
		short vs control	p	<0.0001	0.0002	0.017	0.993	p	0.545
		control vs long	p	0.01	0.591	0.039	0.006	p	0.37
		week:	F(2,40)*	0.922	9.9	1.814	20.912	F(1,20)*	0.014
			p	0.406	0.0003	0.176	<0.0001	p	0.908
			n2p	0.044	0.331	0.083	0.511	n2p	0.001
		week1 vs week2	p	…	0.0001	…	0.024	p	…
		week1 vs week3	p	…	0.013	…	<0.0001	p	…
		week2 vs week3	p	…	0.982	…	0.002	p	…
		week x ttm:	F(4,40)*	2.161	2.368	1.14	2.669	F(2,20)*	1.414
			p	0.091	0.069	0.352	0.046	p	0.266
			n2p	0.178	0.191	0.102	0.211	n2p	0.124
	week1,	short vs control	p	0.006	<0.0001	…	0.948	p	…
	week1,	control vs long	p	0.013	0.999	…	0.243	p	…
	week2,	short vs control	p	0.036	0.012	…	0.638	p	…
	week2,	control vs long	p	0.004	0.816	…	0.003	p	…
	week3,	short vs control	p	0.01	0.129	…	0.283	p	n/a
	week3,	control vs long	p	0.933	0.459	…	0.65	p	n/a
	short,	week1 vs week2	p	0.987	0.652	…	0.102	p	…
	short,	week1 vs week3	p	0.999	1	…	0.001	p	n/a
	short,	week2 vs week3	p	0.999	0.789	…	0.042	p	n/a
	control,	week1 vs week2	p	0.572	0.008	…	0.867	p	…
	control,	week1 vs week3	p	0.852	0.187	…	0.001	p	n/a
	control,	week2 vs week3	p	0.101	0.966	…	0.0001	p	n/a
	long,	week1 vs week2	p	0.805	0.001	…	0.141	p	…
	long,	week1 vs week3	p	0.14	0.006	…	0.269	p	n/a
	long,	week2 vs week3	p	0.185	0.901	…	0.939	p	n/a
			Data transformation?	no	log(1+x)	no	log(1+x)		log(1+x)
									n/a: not applicable, because no week3
	2-way ANOVA RM:
	Not all the batches of animals were weighted.
				Litter weights
		ttm:	F(9,117)	1.399
			p	0.282
			n2p	0.177
		day:	F(2,20)	706.485
			p	<0,0001
			n2p	0.982
		day x ttm:	F(18,117)	1.57
			p	0.221
			n2p	0.195
			Data transformation?	no

## Sheet: Offspring
	1-way ANOVA (post hoc: Sidak):
				OpenField corner	OF centre	OF distance	OF immob	NovelObj RI O2	NovelObj RI O3	Intruder Approach	Time for retrieval
		ttm:	F(2,27)	0.201	7.419	1.991	1.574	0.14	4.61	3.268	6.02
			p	0.819	0.003	0.156	0.226	0.87	0.019	0.054	0.009
			n2p	0.015	0.355	0.129	0.104	0.01	0.255	0.195	0.376
		SMS vs control	p	…	0.046	…	…	…	0.987	0.306	0.786
		LMS vs Control	p	…	0.423	…	…	…	0.03	0.763	0.059
			Data transformation?	no	no	no	no	no	no	no	no
	Kruskal-Wallis (post hoc: Mann-Whitney):
				Intruder Avoidance	Intruder Agression	Intruder Submission	Intruder non-social	Neutra arena Approach	Neutral arena Avoidance	Neutral arena Agression	Neutral arena Submission	Neutral arena non-social	Affiliative touch control	Affiliative touch stress
		ttm:	H(2)	4.503	2.712	4.914	2.083	3.211	0.38	0.496	3.188	9.477	0.33	20.48
			p	0.105	0.258	0.086	0.353	0.2001	0.827	0.78	0.203	0.009	0.848	<0.0001
		SMS vs control	p	0.764	…	0.034	…	…	…	…	…	0.131	…	0.026
		LMS vs Control	p	0.121	…	0.211	…	…	…	…	…	0.007	…	0.0006
			Data transformation?	no	no	no	no	no	no	no	no	log(1+x)	no	no
	2-way ANOVA RM (post hoc: Sidak):
	*Values for degrees of freedom after correction by Greenhouse-Geisser if no sphericity.
				Olf water	Olf sweet	Olf sour	Olf same sex	Olf opposite sex
		ttm:	F(2,27)	0.175	2.283	2.432	0.972	1.24
			p	0.84	0.121	0.107	0.391	0.306
			n2p	0.015	0.145	0.153	0.067	0.087
		SMS vs control	p	…	…	…	…	…
		LMS vs Control	p	…	…	…	…	…
		session:	F(2,54)*	15.944	1.499	15.264	1.882	4.781
			p	<0.0001	0.235	<0.0001	0.173	0.012
			n2p	0.409	0.053	0.361	0.065	0.155
		session x ttm:	F(4,54)*	1.276	0.477	0.842	2.111	0.18
			p	0.293	0.684	0.505	0.112	0.889
			n2p	0.1	0.034	0.059	0.135	0.014
			Data transformation?	log(1+x)	log(1+x)	log(1+x)	log(1+x)	log(1+x)
	2-way ANOVA RM (post hoc: Sidak):
	*Values for degrees of freedom after correction by Greenhouse-Geisser if no sphericity.
				3 chamber social task	Affiliative touch
		ttm:	F(2,27)	10.109	9.527
			p	0.001	0.001
			n2p	0.428	0.414
		SMS vs control	p	0.334	0.077
		SMS vs LMS	p	0.0004	0.0005
		LMS vs Control	p	0.017	0.111
		phase:	F(1,27)*	15.27	36.711
			p	0.001	<0.0001
			n2p	0.361	0.576
		phase x ttm:	F(2,27)*	0.767	9.375
			p	0.474	0.001
			n2p	0.054	0.41
	SMS,	control vs stress	p	…	<0.0001
	control,	control vs stress	p	…	0.001
	LMS,	control vs stress	p	…	0.766
	control,	SMS vs control	p	…	0.758
	control,	LMS vs control	p	…	0.994
	stress,	SMS vs control	p	…	0.041
	stress,	LMS vs control	p	…	0.036
			Data transformation?	no	no
